# Supplementary material for: In Vitro Antimicrobial and Antibiofilm Properties and Bioaccessibility after Oral Digestion of Chemically Characterized Extracts Obtained from Cistus × incanus L., Scutellaria lateriflora L., and Their Combination
Source: Foods. 2023 Apr 28;12(9):1826. doi: 10.3390/foods12091826 (PMC10178160; doi:10.3390/foods12091826)
Supplement: Supplementary file 1 [file foods-12-01826-s001.zip]

Archive with 1 entries (1 files):
- foods-2358610-SI.pdf
